# Supplementary material for: Evaluating the Efficacy of Perfusion MRI and Conventional MRI in Distinguishing Recurrent Cerebral Metastasis from Brain Radiation Necrosis
Source: Brain Sci. 2024 Mar 27;14(4):321. doi: 10.3390/brainsci14040321 (PMC11048647; doi:10.3390/brainsci14040321)
Supplement: Supplementary file 1 [file brainsci-14-00321-s001.zip]

Archive with 1 entries (1 files):
- brainsci-2915821-supplementary.pdf
